# Supplementary material for: Pseudocapacitance-Enhanced Storage Kinetics of 3D Anhydrous Iron (III) Fluoride as a Cathode for Li/Na-Ion Batteries
Source: Nanomaterials (Basel). 2022 Nov 17;12(22):4041. doi: 10.3390/nano12224041 (PMC9692736; doi:10.3390/nano12224041)
Supplement: Supplementary file 1 [file nanomaterials-12-04041-s001.zip]

Archive with 1 entries (1 files):
- nanomaterials-1989227-SI.pdf
